# Supplementary material for: Submergence of the filamentous Zygnematophyceae Mougeotia induces differential gene expression patterns associated with core metabolism and photosynthesis
Source: Protoplasma. 2021 Dec 22;259(5):1157–74. doi: 10.1007/s00709-021-01730-1 (PMC9385824; doi:10.1007/s00709-021-01730-1)
Supplement: Supplementary file 9 — (FASTA 6 kb) [file 709_2021_1730_MOESM5_ESM.fasta]

>TRINITY_DN17450_c0_g1_i2_transcript
GTAACGTTGGTGATTTGCGACTGTGAAGTAGGTTGGCGAAGATAATCAGCTATGTCTTCCCGTGCTAATCATGGTCGAAATGACATCCGCCCCATACGCGGACCCTCGAGGTTATCCGCGCAAGCGAATCTTGCTGCAGAGCGACAGGATGCCGCCGACGCATTTCTTCAGTCAAATTACGATAAGGCGGCTGCTGGTAAGGGAGACTTCAATTACAAGGGTCTACTGACAACTATTGATGGCAGGAAGCCATGGGAGGTGGATCAGATGGCATACCTTGCCAAGATGAGACGCAGCGGTCTTGGACAGCCATTTGGTGCGATGATAATGGTGGAACCACCCCTCAGACATGCACCCAAGCTCCATCTTCTTGCCTACAGTGAAAATGTCGCTGAACTGCTCGGAGTTGATCCAGAGGAGGTCGGACTAGGCAAGAATGCAATCAGCTTCTTCTCAGATTCAAGTGGCATGGTCCTCTACCGAGAGGCCAGCTCACGCAGCAGCTCCCAGCAGCCATTAGTACTTCATCTCAGGAATAAACCATTGGACTTTTACGCCATTCTGCACAGAGGACCTGAAGGGATTCTGATTGACCTCGAGCCAGTCTTTCCGGAAGACAAATCCCTCTCCGTCGCCACCCTTAGGGGCATATCTGGTGATCGGGACCCAACTGTTGCCATCTCCATGAACGAAGCACGTGATGCAGTTTCTGGGGCCATCAAACGACTCCAAAACTTGCCCTCTGGCAGTGTGCTATCAATGTGCCAGGCTGTTGTAGAGGAAGTTAGGGATCTTCTGCAGTATGACAGAGTCATGGTGTACAAATTTCACCCCGATCAGCACGGAGAAGTGTTTGCTGAGAGTGTCAGAGACGACATGGAGCCTTTCCTGGGCCTCCATTACCCATCCACTGATCTGCCGCAGGCCATTAGAGTGCTCCTCATGCGCGTGGGAAGTCGGATGATCTGCGATGCATCTCGCCCAATGGTCAAAATCATTCAACCTGAAGTGGATGAAAAGTCAGTTGACCTCTCTGAGTCAACGCTTCGAGCCCCCCACGGGTGCCATGTTCAGTACATGTGCAACATGGGATCCATGGCCTCCATCACCACTGCCATCATGTCGGATGAAAGAAAGGACGACTTGGACCCCCATGAATCTTCCAAGAACAAGCGCCTGTGGGGGCTGATAGTGGGCCACCACAATGGTGCTCGATACACTCCCTATCCCATGCGCAAAGCCATTGAGCACCTGGCGCAGCAATTTGGCCTGCTGCTGGATCGAGAGATCTCTCTGGCAGCAAACTTCCACGAGGAGAACATTCTCAACATGCAGAAGAAGCTGTGCGACATGCTGGAGTCCAACATCCCCCTGGGGATAGTGAAGAACAGTCCCAGCATTCTGGACCTGGTGAAGTGCGACGGCGGCGCGCTTCTCTTCGCCGACCGCTTCTGGCTGCTGGGGTCCACTCCGACGGAGAGACAGGTGGCGGACATCGCAGAGTGGATACTGAAGACACACGGCAAACGGAGTGCTCTGTGCACGGACTCCCTGGCGGAGGCCGGGTTCCCGGGGGCAGCCGATCTGGGAGACAAGACCTGCGGCCTGGTGGCCATCAAGATCGGCCCGCAGGACTTTGTGTTCTGGTTCAGGGCCCACACTGCCAAGGAAGTCCGATGGGGCGGCCGGCGCCAGGTCCAGGGGGAGATCGACGACGGGAACAAGCTCATGCCCAGGAACTCTTTCCAGGCGTTTCTGGATGTCGTCAAGAGGCGCTGCGTGCCCTGGGAGGACATCGAGCTGGAGGCCATCAACGGCCTGCGACTGCTCCTCAACGAAACCCTCGAGAACTGCCGGGACAATGCCGTTTCTAAGCTGGAAGGAGGCACTGACGTGGACGGGAACATCATGACCACCAGAGTCCTGCACAGCTCCAAGCAATCCATTCCCCAGCCTGTGTCTGTTCTGAACGAAGAAGTGGAGGTTGTCCTCGCCTGCTTCAAGACAAGTTTTCTGGTGACAGATGCCACCAAGGAGGACTATCCAGTCATCTTCTGCAGTGAAGCCTTCACCCTGCTGACTGGATTCAAGGCGGAGGACATTCTGGGCGGGTCCTGCCGGAAGCTGGAAGGCTACGAGACGGACGAAGTGGAGGTGTCGCGCTTCCTGGAAGCCCTGGACGCCGGCGCGCAGTACAGCGGGCGCCAGCTGCACTACAAGAGCGACGGCAACCCCTTCTGGAACCTCGTGACCTCGGCCCCAGTCCTGGACGACTTTGACAACGTGGTCAACCACGTCATCGTGTACCAGGAGGTGGCCAAGTACGCCGAGGGGCAGCTGCCCCAGGGGAAGCCCTCCATCGCCATGGCCAGCCCCAGCACCGAGAAGGGCTTCCCCGTCTCTCTCATTCGCTACGACGGTCGGCTGAAGGAGAAGTCGATCCGCAAGGTGAACGAAATAGTGCAGGCGATGAAGAACCCCTCGCGCGCCAAGGTGGACGGCCCGCTGACACCTGGCAGGCAGGGCGGCATCGCGGAGGAGCTGAAGATCCCGATGCCGGCATCTCCCGACTTTTCGAGGCCCCAAGGGAGGCACGGGTCCATCGACCGCCCAAAGGTGTCCAGCAAGCCCGCCCGGCGCCGCTCGGTGGTGGACATCCTGATGGGGAAGCCGAAAGAGGAGGTGGAGGCGCCTCGGCGGGGGGCCACAAGCGTGGAGGAGCCAAAGGTGTCCATGGATGGGTCGGATTCCGGGAAGAAGAGGCGGGCAGCCAAGGGAATCGACTTTGGAACCACTCTGGAGCGCATCGAGTACAGCTTCCTGGTTACTGACCCCAGGCTGGATGAGAACCCCATTATCTTCATGTCCGATGAGTACATAAGGCTGACTGCCTACACGAGGGAGGAGCACATAGGAGGCGAGCTCATATATCTGGATGGAGAGAACACTTCCACCTCTGACGTCAGGAAGATTCGATCTGCAGCGCAGAACAACAAAGAGCTGTCCATGCAGTTCCTGGCCTACAAGAAGACGGGCGACACCTTCTGGGCCCTGTACCACTTCAGCATGGTGAAGGACACTGATGGCACTGTGCTCTACATTGTCAATGTGGTCAAGGACCTCGGGAAGAGCATGGTGGATGACGCTGCATTCAAAAAGGCTGTGGCCATGGCTGAGAAGGAGGCCTCCAGCGTCGCAGAGGCCCTGCGAGACTTGCCAGATGCAGCCTCTCAGGAGGAGAGGCAATGGACCATCCACAGCAGGGCAGTGCTGCCCAAGCCCCACAAGGTGGACGATCCTGCTTGGGCAGCCATTAAGAAGGTGAGGGCCGAGGAAGGCCGCCTGGGCCTGAAGCACTTCAAGCCAATCAAGCCTCTCGGAAATGGAGATTCTGGAAGTGTGATGCTGGTTGAACTGAGAGGAACAGGCCAGCTGTTTGCAGTCAAGGTCATGGAGAAGGAGAGCATGATTGAGCGCAACAAGGTGCACCGAGTGGCGTCCGAGAGAGAAATTCTCGACAACCTGGACCACCCCTTCCTGCCGACGCTCTACGCCTCCTTCCAGACGGCCAAGCACGTCTGCTTCGTCACCGACTTCTGCGCTGGCGGGGAACTGTACGACTTCCTGGAAGTGCAGCCGGGCCACCGCTTCGAGGAGGACGTGGCGCGATTCTACGCCGCCGAAATCCTCCTGGCTCTCGAGTACCTCCACTGCAAAGGTGTGGTTTACCGCGACCTGAAGCCAGAGAACATTCTCCTGACAAAGGGCGGCCACGTCGTGCTCACCGACTTCGACCTCTCTGTCCTGAGCTCCACCTTCCCCAAGGTTCTGAGGGACACCAAGGGCAAGCGAGGGCGCTCCCGACGGCCCTCCAAGGAGCCCCACCCCACCTTTGTGGCGGAGCCCGTCACCCGCAGCAACTCCTTTGTGGGCACCGAGGAGTACATCGCTCCGGAGATTGTGACTGGCGCAGGGCACAACTCGTCCATTGACTGGTGGTCCTTTGGCATCCTGCTCTACGAGATGCTCTACGGACATACGCCCTTCTGCGGGAGCTCCATGCGCAAGACCTTCTCCAACATCCTCAACAGAGACGTCTTCTTCCCGCCCGAAGTGCAGGTCAGCGAGGCAGCAAAGGATTTGATCGCCCTCCTGCTGGTCAAGTCTGCAGACCAGCGGCTGGGAAGCAAATCCGGCGCAGCAGAAATCAAAGCACACAAGTTCTTCGCAGACATTGACTGGCCTCTGATTCGGTTCAAGCCAACTTCTGCGCCGAAAGTGCCCGTTCGCCTGGACAACACGGTGGCTCCGTCGTCCAATGCGGAAGGTGGGGCCTCGCTGGAGAACTGGAGGCTGCAAGAAGTGCCCTCTGGAGTGGAGTCTGCGAGGTCCAGCGGGTCGTACCTTCGGGATTCCATTGGCAGCCCCTACCGCATGGGGGCCTCCGACAGCCCCGGGCTGAAGAATCCAGACGAAGAGTACGGGAAATGGTACAACTCTTCGTCGCAAGTATAGCTGGTGGATTAGGGAGAATTTAGGGGGTTGATTGCTTTGTTTATTTGGGACACTAGTGGTGGCTATGAATACTGTAAGCGTCTCTTTCTTAGTCTAGAATGCATAACATCGGCTCACTCCTATTTGTTGTTTTTATGTGCTTGGACATTACACTGCATTGCTCTTGGTGCCCTGCATGCTGAGATTATTAGAATCATGTGGAACCCTGTAAAGAGTTCGAACTTATG

>TRINITY_DN17450_c0_g1_i2_predicted_neochrome
MSSRANHGRNDIRPIRGPSRLSAQANLAAERQDAADAFLQSNYDKAAAGKGDFNYKGLLTTIDGRKPWEVDQMAYLAKMRRSGLGQPFGAMIMVEPPLRHAPKLHLLAYSENVAELLGVDPEEVGLGKNAISFFSDSSGMVLYREASSRSSSQQPLVLHLRNKPLDFYAILHRGPEGILIDLEPVFPEDKSLSVATLRGISGDRDPTVAISMNEARDAVSGAIKRLQNLPSGSVLSMCQAVVEEVRDLLQYDRVMVYKFHPDQHGEVFAESVRDDMEPFLGLHYPSTDLPQAIRVLLMRVGSRMICDASRPMVKIIQPEVDEKSVDLSESTLRAPHGCHVQYMCNMGSMASITTAIMSDERKDDLDPHESSKNKRLWGLIVGHHNGARYTPYPMRKAIEHLAQQFGLLLDREISLAANFHEENILNMQKKLCDMLESNIPLGIVKNSPSILDLVKCDGGALLFADRFWLLGSTPTERQVADIAEWILKTHGKRSALCTDSLAEAGFPGAADLGDKTCGLVAIKIGPQDFVFWFRAHTAKEVRWGGRRQVQGEIDDGNKLMPRNSFQAFLDVVKRRCVPWEDIELEAINGLRLLLNETLENCRDNAVSKLEGGTDVDGNIMTTRVLHSSKQSIPQPVSVLNEEVEVVLACFKTSFLVTDATKEDYPVIFCSEAFTLLTGFKAEDILGGSCRKLEGYETDEVEVSRFLEALDAGAQYSGRQLHYKSDGNPFWNLVTSAPVLDDFDNVVNHVIVYQEVAKYAEGQLPQGKPSIAMASPSTEKGFPVSLIRYDGRLKEKSIRKVNEIVQAMKNPSRAKVDGPLTPGRQGGIAEELKIPMPASPDFSRPQGRHGSIDRPKVSSKPARRRSVVDILMGKPKEEVEAPRRGATSVEEPKVSMDGSDSGKKRRAAKGIDFGTTLERIEYSFLVTDPRLDENPIIFMSDEYIRLTAYTREEHIGGELIYLDGENTSTSDVRKIRSAAQNNKELSMQFLAYKKTGDTFWALYHFSMVKDTDGTVLYIVNVVKDLGKSMVDDAAFKKAVAMAEKEASSVAEALRDLPDAASQEERQWTIHSRAVLPKPHKVDDPAWAAIKKVRAEEGRLGLKHFKPIKPLGNGDSGSVMLVELRGTGQLFAVKVMEKESMIERNKVHRVASEREILDNLDHPFLPTLYASFQTAKHVCFVTDFCAGGELYDFLEVQPGHRFEEDVARFYAAEILLALEYLHCKGVVYRDLKPENILLTKGGHVVLTDFDLSVLSSTFPKVLRDTKGKRGRSRRPSKEPHPTFVAEPVTRSNSFVGTEEYIAPEIVTGAGHNSSIDWWSFGILLYEMLYGHTPFCGSSMRKTFSNILNRDVFFPPEVQVSEAAKDLIALLLVKSADQRLGSKSGAAEIKAHKFFADIDWPLIRFKPTSAPKVPVRLDNTVAPSSNAEGGASLENWRLQEVPSGVESARSSGSYLRDSIGSPYRMGASDSPGLKNPDEEYGKWYNSSSQV*
